# Supplementary material for: Synthesis of Tetrapeptides Containing Dehydroalanine, Dehydrophenylalanine and Oxazole as Building Blocks for Construction of Foldamers and Bioinspired Catalysts
Source: Molecules. 2022 Apr 19;27(9):2611. doi: 10.3390/molecules27092611 (PMC9102237; doi:10.3390/molecules27092611)
Supplement: Supplementary file 1 [file molecules-27-02611-s001.zip]

Archive with 1 entries (1 files):
- molecules-1652145-supplementary.pdf
